# Supplementary material for: Development of a Mucoadhesive Vehicle Based on Lyophilized Liposomes for Drug Delivery through the Sublingual Mucosa
Source: Pharmaceutics. 2022 Jul 19;14(7):1497. doi: 10.3390/pharmaceutics14071497 (PMC9317145; doi:10.3390/pharmaceutics14071497)
Supplement: Supplementary file 1 [file pharmaceutics-14-01497-s001.zip]

Archive with 1 entries (1 files):
- pharmaceutics-1809182-supplementary.pdf
